# Supplementary material for: A Scoping Review of Interventions Targeting the Mental Health of Australian Veterans
Source: Int J Environ Res Public Health. 2024 Jun 18;21(6):796. doi: 10.3390/ijerph21060796 (PMC11204173; doi:10.3390/ijerph21060796)
Supplement: Supplementary file 1 [file ijerph-21-00796-s001.zip]

Archive with 1 entries (1 files):
- ijerph-3033166-supplementary.pdf
